# Supplementary material for: Acoustic Focusing of Protein Crystals for In-Line Monitoring and Up-Concentration during Serial Crystallography
Source: Anal Chem. 2022 Sep 2;94(37):12645–56. doi: 10.1021/acs.analchem.2c01701 (PMC9494305; doi:10.1021/acs.analchem.2c01701)
Supplement: Supplementary file 3 — ac2c01701_si_003.zip [file ac2c01701_si_003.zip]

Archive with 3 entries (2 files):
- flow_in_union_1_sup.mph
- __MACOSX/
- __MACOSX/._flow_in_union_1_sup.mph
